# Supplementary material for: The Relationship Between Preoperative Serum Ionized Calcium, Vitamin D, and Postoperative Bleeding After Major Cardiac Surgery
Source: Life (Basel). 2025 Sep 17;15(9):1460. doi: 10.3390/life15091460 (PMC12471322; doi:10.3390/life15091460)
Supplement: Supplementary file 1 [file life-15-01460-s001.zip]

Archive with 1 entries (1 files):
- life-3846857-Supplementary materials.pdf
